# Supplementary material for: Acute toxicity of TNT derivatives and hydrazine-based compounds from explosive and rocket fuel contamination to darkling beetles (Tenebrio molitor and Opatrum sabulosum)
Source: PeerJ. 2026 Feb 5;14:e20427. doi: 10.7717/peerj.20427 (PMC12883159; doi:10.7717/peerj.20427)
Supplement: Supplemental Information 1 [file peerj-14-20427-s001.xlsx]

## Sheet: S1
Table S1
The results of a laboratory experiment lasting 24 hours with larvae of T. molitor and the tested organic compounds (N = 2784) are obtained here
Notes: the table is sorted according to the IUPAC classification principles – by the type of structural core, number of rings, presence of heteroatoms and functional groups (nitro-, amino-, hydrazine-, halogenated derivatives, etc.); within each group, compounds are ordered by IUPAC names without taking into account numerical loci (positions).
Name according	State	Concentration, g/m2
to UIPAC		0.000625	0.0025	0.01	0.02	0.03	0.04	0.06	0.08	0.10	0.16	0.20	0.24
Anthracene	living	8	8	3	4	2	1	0	0	0	0	0	0
	dead	0	0	5	4	6	7	8	8	8	8	8	8
9H-Fluorene	living	8	8	8	8	8	6	3	2	0	0	0	0
	dead	0	0	0	0	0	2	5	6	8	8	8	8
Phenanthrene	living	8	8	8	8	6	4	1	0	0	0	0	0
	dead	0	0	0	0	2	4	7	8	8	8	8	8
Naphthalene	living	8	8	5	3	3	2	0	0	0	0	0	0
	dead	0	0	3	5	5	6	8	8	8	8	8	8
1-Nitronaphthalene	living	8	8	8	6	4	1	0	0	0	0	0	0
	dead	0	0	0	2	4	7	8	8	8	8	8	8
1-Nitroso-2-naphthol	living	8	8	8	8	8	8	4	1	0	0	0	0
	dead	0	0	0	0	0	0	4	7	8	8	8	8
N-Phenylnaphthalen-1-amine	living	8	8	6	3	2	1	0	0	0	0	0	0
	dead	0	0	2	5	6	7	8	8	8	8	8	8
4-Nitroaniline	living	8	8	8	8	8	8	4	2	0	0	0	0
	dead	0	0	0	0	0	0	4	6	8	8	8	8
3-Nitroaniline	living	8	8	6	5	3	1	0	0	0	0	0	0
	dead	0	0	2	3	5	7	8	8	8	8	8	8
4-Methoxy-2-nitroaniline	living	8	8	7	5	4	4	0	0	0	0	0	0
	dead	0	0	1	3	4	4	8	8	8	8	8	8
4-Ethoxy-2-nitroaniline	living	8	8	7	6	4	2	0	0	0	0	0	0
	dead	0	0	1	2	4	6	8	8	8	8	8	8
2-Bromo-4-nitroaniline	living	8	8	8	4	2	1	0	0	0	0	0	0
	dead	0	0	0	4	6	7	8	8	8	8	8	8
2,4-Dinitroaniline	living	8	8	3	4	4	2	0	0	0	0	0	0
	dead	0	0	5	4	4	6	8	8	8	8	8	8
2-Methoxy-5-nitroaniline	living	8	8	8	8	8	6	3	2	0	0	0	0
	dead	0	0	0	0	0	2	5	6	8	8	8	8
4,5-Dibromo-2-nitroaniline	living	8	8	8	4	2	2	0	0	0	0	0	0
	dead	0	0	0	4	6	6	8	8	8	8	8	8
4,5-Dimethyl-2-nitroaniline	living	8	8	8	5	3	2	0	0	0	0	0	0
	dead	0	0	0	3	5	6	8	8	8	8	8	8
2-Nitrotoluene	living	8	8	8	5	3	4	2	2	0	0	0	0
	dead	0	0	0	3	5	4	6	6	8	8	8	8
2,4-Dinitrotoluene	living	8	8	8	8	8	8	5	4	2	0	0	0
	dead	0	0	0	0	0	0	3	4	6	8	8	8
1-Chloro-2,4-dinitrobenzene	living	8	8	8	6	4	1	1	0	0	0	0	0
	dead	0	0	0	2	4	7	7	8	8	8	8	8
1-Chloro-4-nitrobenzene	living	8	7	5	4	2	1	0	0	0	0	0	0
	dead	0	1	3	4	6	7	8	8	8	8	8	8
4-Nitrophenol	living	8	8	6	5	4	3	2	1	0	0	0	0
	dead	0	0	2	3	4	5	6	7	8	8	8	8
2-Hydroxy-5-nitrobenzaldehyde	living	8	8	8	7	5	5	4	1	0	0	0	0
	dead	0	0	0	1	3	3	4	7	8	8	8	8
Hexachlorobenzene	living	8	8	6	4	4	2	0	0	0	0	0	0
	dead	0	0	2	4	4	6	8	8	8	8	8	8
2,4,6-Trinitrotoluene	living	8	8	8	4	3	1	0	0	0	0	0	0
	dead	0	0	0	4	5	7	8	8	8	8	8	8
2-Bromo-1,3,5-trinitrobenzene	living	8	8	8	8	7	6	4	3	1	0	0	0
	dead	0	0	0	0	1	2	4	5	7	8	8	8
Pentachloropyridine	living	8	8	6	5	4	4	2	2	1	0	0	0
	dead	0	0	2	3	4	4	6	6	7	8	8	8
Hydrazine monohydrate	living	8	8	7	7	6	4	1	0	0	0	0	0
	dead	0	0	1	1	2	4	7	8	8	8	8	8
2,4-Dinitrophenylhydrazine	living	8	8	8	5	4	1	0	0	0	0	0	0
	dead	0	0	0	3	4	7	8	8	8	8	8	8
Dimethyl 3-nitrophthalate	living	8	8	8	8	8	7	4	2	0	0	0	0
	dead	0	0	0	0	0	1	4	6	8	8	8	8
Influence of combustion products of rocket fuel and explosives on Tenebrio molitor and Opatrum sabulosum (Coleoptera, Tenebrionidae)
Denis F. Rybalka, Viktor V. Brygadyrenko

## Sheet: S2
Table S2
Results of a 24-h laboratory experiment with T. molitor imagoes and the tested organic compounds (N = 480)
Note: see Table S1.
Name according	State	Concentration g/m2
to UIPAC		0.000625	0.0025	0.01	0.02	0.03	0.04	0.06	0.08	0.10	0.16	0.20	0.24
1-Nitronaphthalene	living	8	8	7	6	5	3	2	2	0	0	0	0
	dead	0	0	1	2	3	5	6	6	8	8	8	8
4-Nitroaniline	living	8	8	8	8	8	8	5	4	2	2	0	0
	dead	0	0	0	0	0	0	3	4	6	6	8	8
3-Nitroaniline	living	8	8	8	7	5	3	2	2	2	2	0	0
	dead	0	0	0	1	3	5	6	6	6	6	8	8
2,4-Dinitrotoluene	living	8	8	8	8	8	8	6	5	4	2	1	0
	dead	0	0	0	0	0	0	2	3	4	6	7	8
Hydrazine monohydrate	living	8	8	8	8	7	5	3	2	1	0	0	0
	dead	0	0	0	0	1	3	5	6	7	8	8	8
Influence of combustion products of rocket fuel and explosives on Tenebrio molitor and Opatrum sabulosum (Coleoptera, Tenebrionidae)
Denis F. Rybalka, Viktor V. Brygadyrenko

## Sheet: S3
Table S3
Results of the laboratory experiment lasting 24 hours with O. sabulosum imagoes and the tested organic compounds (N = 480)
Note: see Table S1.
Name according	State	Concentration g/m2
to UIPAC		0.000625	0.0025	0.01	0.02	0.03	0.04	0.06	0.08	0.10	0.16	0.20	0.24
1-Nitronaphthalene	living	8	8	7	7	6	5	4	4	3	2	0	0
	dead	0	0	1	1	2	3	4	4	5	6	8	8
4-Nitroaniline	living	8	8	8	8	8	8	6	5	4	4	2	0
	dead	0	0	0	0	0	0	2	3	4	4	6	8
3-Nitroaniline	living	8	8	8	7	6	5	4	4	2	1	0	0
	dead	0	0	0	1	2	3	4	4	6	7	8	8
2,4-Dinitrotoluene	living	8	8	8	8	8	8	7	6	5	4	3	0
	dead	0	0	0	0	0	0	1	2	3	4	5	8
Hydrazine monohydrate	living	8	8	8	8	7	6	5	4	4	3	1	0
	dead	0	0	0	0	1	2	3	4	4	5	7	8
Influence of combustion products of rocket fuel and explosives on Tenebrio molitor and Opatrum sabulosum (Coleoptera, Tenebrionidae)
Denis F. Rybalka, Viktor V. Brygadyrenko
